# Supplementary material for: ﻿Species of Diaporthe (Diaporthaceae, Diaporthales) associated with Alnusnepalensis leaf spot and branch canker diseases in Xizang, China
Source: MycoKeys. 2025 Apr 23;116:185–204. doi: 10.3897/mycokeys.116.142750 (PMC12044343; doi:10.3897/mycokeys.116.142750)
Supplement: XML Treatment for Diaporthe alnicola [file mycokeys.116.142750-treatment1.xml]

<!DOCTYPE tp:taxon-treatment
  PUBLIC "-//TaxonX//DTD Taxonomic Treatment Publishing DTD v0 20100105//EN" "tax-treatment-NSO.dtd">
<tp:taxon-treatment xmlns:tp="http://www.plazi.org/taxpub"><tp:treatment-meta><kwd-group><label>Taxon classification</label><kwd>
                <named-content content-type="kingdom">Fungi</named-content>
              </kwd><kwd>
                <named-content content-type="order">Diaporthales</named-content>
              </kwd><kwd>
                <named-content content-type="family">Diaporthaceae</named-content>
              </kwd></kwd-group><mixed-citation publication-type="journal"><person-group><name><surname>Li</surname><given-names>Jieting</given-names></name><name><surname>Li</surname><given-names>Yi</given-names></name><name><surname>Li</surname><given-names>Jiangrong</given-names></name><name><surname>Jiang</surname><given-names>Ning</given-names></name></person-group><article-title>﻿Species of <italic><tp:taxon-name><tp:taxon-name-part taxon-name-part-type="genus" reg="Diaporthe">Diaporthe</tp:taxon-name-part></tp:taxon-name></italic> (<tp:taxon-name><tp:taxon-name-part taxon-name-part-type="family">Diaporthaceae</tp:taxon-name-part></tp:taxon-name>, <tp:taxon-name><tp:taxon-name-part taxon-name-part-type="order">Diaporthales</tp:taxon-name-part></tp:taxon-name>) associated with <italic><tp:taxon-name><tp:taxon-name-part taxon-name-part-type="genus" reg="Alnus">Alnus</tp:taxon-name-part><tp:taxon-name-part taxon-name-part-type="species" reg="nepalensis">nepalensis</tp:taxon-name-part></tp:taxon-name></italic> leaf spot and branch canker diseases in Xizang, China</article-title><source>MycoKeys</source><day>23</day><month>04</month><year>2025</year><volume>116</volume><fpage>185</fpage><lpage>204</lpage><pub-id pub-id-type="doi">10.3897/mycokeys.116.142750</pub-id></mixed-citation></tp:treatment-meta><tp:nomenclature><label>﻿</label><tp:taxon-name>
              <object-id xmlns:xlink="http://www.w3.org/1999/xlink" content-type="arpha" xlink:type="simple">C91816DF-5FCC-516B-AD00-5AA56EFC8584</object-id>
              <tp:taxon-name-part taxon-name-part-type="genus" reg="Diaporthe">Diaporthe</tp:taxon-name-part>
              <tp:taxon-name-part taxon-name-part-type="species" reg="alnicola">alnicola</tp:taxon-name-part>
              <object-id xmlns:xlink="http://www.w3.org/1999/xlink" content-type="mycobank" xlink:type="simple">856742</object-id>
            </tp:taxon-name><tp:taxon-authority>Ning Jiang</tp:taxon-authority><tp:taxon-status xmlns:xlink="http://www.w3.org/1999/xlink" xlink:type="simple">sp. nov.</tp:taxon-status><xref ref-type="fig" rid="F5">Fig. 5</xref></tp:nomenclature><tp:treatment-sec sec-type="etymology" id="SECID0E2KDI"><title>Etymology.</title><p>“<italic>Alni</italic>” refers to the host genus <italic><tp:taxon-name><tp:taxon-name-part taxon-name-part-type="genus" reg="Alnus">Alnus</tp:taxon-name-part></tp:taxon-name></italic>, and “-<italic>cola</italic>” means inhabiting.</p></tp:treatment-sec><tp:treatment-sec sec-type="description" id="SECID0ERLDI"><title>Description.</title><p>Associated with leaf spot disease of <italic><tp:taxon-name><tp:taxon-name-part taxon-name-part-type="genus" reg="Alnus">Alnus</tp:taxon-name-part><tp:taxon-name-part taxon-name-part-type="species" reg="nepalensis">nepalensis</tp:taxon-name-part></tp:taxon-name></italic>. <bold><italic>Teleomorph</italic></bold>: Undetermined. <bold><italic>Anamorph</italic></bold>: Conidiomata formed on <abbrev xmlns:xlink="http://www.w3.org/1999/xlink" xlink:title="Potato Dextrose Agar" id="ABBRID0ESMDI" xlink:type="simple">PDA</abbrev> pycnidial, scattered, erumpent, pulvinate to subglobose, dark brown, 150–350 μm diam. Conidiophores indistinct, usually reduced to conidiogenous cells. Conidiogenous cells cylindrical, attenuate towards the apex, hyaline, phialidic, 9.5–33 × 2–3 μm. Alpha conidia aseptate, hyaline, smooth, guttulate, cylindrical, straight, base truncate, (6–)6.5–7(–7.5) × (2–)2.5–3(–3.5) μm (x̄ = 6.8 × 2.6 μm, n = 50), L/W = 2–3.4. Beta conidia aseptate, hyaline, smooth, guttulate, filiform, tapering towards both ends, curved, (13–)14.5–22(–24) × 1.5–2.5 μm (x̄ = 18.3 × 2.1 μm, n = 50), L/W = 5.9–12.5. Gamma conidia not observed.</p></tp:treatment-sec><tp:treatment-sec sec-type="description" id="SECID0EWMDI"><title>Culture characteristics.</title><p>Colonies on <abbrev xmlns:xlink="http://www.w3.org/1999/xlink" xlink:title="Potato Dextrose Agar" id="ABBRID0E3MDI" xlink:type="simple">PDA</abbrev> at 25 °C are spreading, flocculent, forming abundant aerial mycelium and an undulate margin, initially white, turning mouse gray and reaching a diameter of 90 mm after 10 d, developing dark brown conidiomata with orange conidial masses after 20 d. Colonies on <abbrev xmlns:xlink="http://www.w3.org/1999/xlink" xlink:title="malt extract agar" id="ABBRID0EANDI" xlink:type="simple">MEA</abbrev> at 25 °C are flat, spreading, feathery, with a smooth entire margin, white, reaching a diameter of 90 mm after 15 d, sterile. Colonies on <abbrev xmlns:xlink="http://www.w3.org/1999/xlink" xlink:title="synthetic nutrient agar" id="ABBRID0EENDI" xlink:type="simple">SNA</abbrev> at 25 °C are flat, spreading with a smooth entire margin, white, reaching 90 mm in diameter after 20 d, developing dark brown conidiomata with orange conidial masses after 30 d.</p></tp:treatment-sec><tp:treatment-sec sec-type="material" id="SECID0EINDI"><title>Materials examined.</title><p>China • Xizang Autonomous Region (Tibet), Linzhi City, Bayi District, Pailong Town, <named-content xmlns:xlink="http://www.w3.org/1999/xlink" content-type="dwc:verbatimCoordinates" xlink:type="simple"><named-content content-type="geo-json" specific-use="{&#34;type&#34;:&#34;Point&#34;,&#34;coordinates&#34;:[95.133889,30.072778]}" id="NCID0ERNDI" xlink:type="simple">30°4'22"N, 95°8'2"E</named-content></named-content>, 2192 m, from leaf spots of <italic><tp:taxon-name><tp:taxon-name-part taxon-name-part-type="genus" reg="Alnus">Alnus</tp:taxon-name-part><tp:taxon-name-part taxon-name-part-type="species" reg="nepalensis">nepalensis</tp:taxon-name-part></tp:taxon-name></italic>, 9 Jul. 2024, <italic>Ning Jiang, Jieting Li &amp; Haoyin Zhang</italic> (<bold><italic>holotype</italic></bold> CAF800100, ex-paratype cultures <abbrev xmlns:xlink="http://www.w3.org/1999/xlink" xlink:title="China Forestry Culture Collection Center" id="ABBRID0EGODI" xlink:type="simple">CFCC</abbrev> 70997 and <abbrev xmlns:xlink="http://www.w3.org/1999/xlink" xlink:title="China Forestry Culture Collection Center" id="ABBRID0EKODI" xlink:type="simple">CFCC</abbrev> 70998).</p></tp:treatment-sec><tp:treatment-sec sec-type="notes" id="SECID0EOODI"><title>Notes.</title><p><italic><tp:taxon-name><tp:taxon-name-part taxon-name-part-type="genus" reg="Diaporthe">Diaporthe</tp:taxon-name-part><tp:taxon-name-part taxon-name-part-type="species" reg="alnicola">alnicola</tp:taxon-name-part></tp:taxon-name></italic>, identified from leaf spots on <italic><tp:taxon-name><tp:taxon-name-part taxon-name-part-type="genus" reg="Alnus">Alnus</tp:taxon-name-part><tp:taxon-name-part taxon-name-part-type="species" reg="nepalensis">nepalensis</tp:taxon-name-part></tp:taxon-name></italic> in this study, is phylogenetically closely related to <italic><tp:taxon-name><tp:taxon-name-part taxon-name-part-type="genus" reg="Diaporthe">D.</tp:taxon-name-part><tp:taxon-name-part taxon-name-part-type="species" reg="virgiliae">virgiliae</tp:taxon-name-part></tp:taxon-name></italic>, which originates from the rot root of <italic><tp:taxon-name><tp:taxon-name-part taxon-name-part-type="genus" reg="Virgilia">Virgilia</tp:taxon-name-part><tp:taxon-name-part taxon-name-part-type="species" reg="oroboides">oroboides</tp:taxon-name-part></tp:taxon-name></italic> in South Africa (Fig. <xref ref-type="fig" rid="F3">3</xref>). Morphologically, <italic><tp:taxon-name><tp:taxon-name-part taxon-name-part-type="genus" reg="Diaporthe">D.</tp:taxon-name-part><tp:taxon-name-part taxon-name-part-type="species" reg="alnicola">alnicola</tp:taxon-name-part></tp:taxon-name></italic> is similar to <italic><tp:taxon-name><tp:taxon-name-part taxon-name-part-type="genus" reg="Diaporthe">D.</tp:taxon-name-part><tp:taxon-name-part taxon-name-part-type="species" reg="virgiliae">virgiliae</tp:taxon-name-part></tp:taxon-name></italic> in terms of the size of alpha and beta conidia (alpha conidia: 6.5–7 × 2.5–3 μm in <italic><tp:taxon-name><tp:taxon-name-part taxon-name-part-type="genus" reg="Diaporthe">D.</tp:taxon-name-part><tp:taxon-name-part taxon-name-part-type="species" reg="alnicola">alnicola</tp:taxon-name-part></tp:taxon-name></italic> vs. 5.2–8 × 1.1–3.5 μm in <italic><tp:taxon-name><tp:taxon-name-part taxon-name-part-type="genus" reg="Diaporthe">D.</tp:taxon-name-part><tp:taxon-name-part taxon-name-part-type="species" reg="virgiliae">virgiliae</tp:taxon-name-part></tp:taxon-name></italic>; beta conidia: 14.5–22 × 1.5–2.5 μm in <italic><tp:taxon-name><tp:taxon-name-part taxon-name-part-type="genus" reg="Diaporthe">D.</tp:taxon-name-part><tp:taxon-name-part taxon-name-part-type="species" reg="alnicola">alnicola</tp:taxon-name-part></tp:taxon-name></italic> vs. 17.1–25.4 × 1–1.8 μm in <italic><tp:taxon-name><tp:taxon-name-part taxon-name-part-type="genus" reg="Diaporthe">D.</tp:taxon-name-part><tp:taxon-name-part taxon-name-part-type="species" reg="virgiliae">virgiliae</tp:taxon-name-part></tp:taxon-name></italic>). However, they can be distinguished by the size of their conidiogenous cells (9.5–33 × 2–3 μm in <italic><tp:taxon-name><tp:taxon-name-part taxon-name-part-type="genus" reg="Diaporthe">D.</tp:taxon-name-part><tp:taxon-name-part taxon-name-part-type="species" reg="alnicola">alnicola</tp:taxon-name-part></tp:taxon-name></italic> vs. 12.3–21.3 × 0.7–1.5 μm in <italic><tp:taxon-name><tp:taxon-name-part taxon-name-part-type="genus" reg="Diaporthe">D.</tp:taxon-name-part><tp:taxon-name-part taxon-name-part-type="species" reg="virgiliae">virgiliae</tp:taxon-name-part></tp:taxon-name></italic>) (<xref ref-type="bibr" rid="B41">Machingambi et al. 2015</xref>). Furthermore, <italic><tp:taxon-name><tp:taxon-name-part taxon-name-part-type="genus" reg="Diaporthe">D.</tp:taxon-name-part><tp:taxon-name-part taxon-name-part-type="species" reg="alnicola">alnicola</tp:taxon-name-part></tp:taxon-name></italic> differs from <italic><tp:taxon-name><tp:taxon-name-part taxon-name-part-type="genus" reg="Diaporthe">D.</tp:taxon-name-part><tp:taxon-name-part taxon-name-part-type="species" reg="virgiliae">virgiliae</tp:taxon-name-part></tp:taxon-name></italic> at the nucleotide level (<abbrev xmlns:xlink="http://www.w3.org/1999/xlink" xlink:title="internal transcribed spacer" id="ABBRID0EWTDI" xlink:type="simple">ITS</abbrev>, 11/432; <italic><abbrev xmlns:xlink="http://www.w3.org/1999/xlink" xlink:title="partial beta-tubulin" id="ABBRID0E2TDI" xlink:type="simple">tub2</abbrev></italic>, 7/743).</p><fig id="F3" position="float" orientation="portrait"><object-id xmlns:xlink="http://www.w3.org/1999/xlink" content-type="doi" xlink:type="simple">10.3897/mycokeys.116.142750.figure3</object-id><object-id xmlns:xlink="http://www.w3.org/1999/xlink" content-type="arpha" xlink:type="simple">E327211B-8563-51B6-B144-9375423E71E5</object-id><label>Figure 3.</label><caption><p>Maximum likelihood tree of the <italic><tp:taxon-name><tp:taxon-name-part taxon-name-part-type="genus" reg="Diaporthe">Diaporthe</tp:taxon-name-part><tp:taxon-name-part taxon-name-part-type="species" reg="virgiliae">virgiliae</tp:taxon-name-part></tp:taxon-name></italic> species complex generated from combined <abbrev xmlns:xlink="http://www.w3.org/1999/xlink" xlink:title="internal transcribed spacer" id="ABBRID0ESUDI" xlink:type="simple">ITS</abbrev>, <italic><abbrev xmlns:xlink="http://www.w3.org/1999/xlink" xlink:title="calmodulin" id="ABBRID0EXUDI" xlink:type="simple">cal</abbrev></italic>, <italic><abbrev xmlns:xlink="http://www.w3.org/1999/xlink" xlink:title="histone H3" id="ABBRID0E3UDI" xlink:type="simple">his3</abbrev></italic>, <italic><abbrev xmlns:xlink="http://www.w3.org/1999/xlink" xlink:title="translation elongation factor 1-alpha" id="ABBRID0EBVDI" xlink:type="simple">tef1</abbrev></italic>, and <italic><abbrev xmlns:xlink="http://www.w3.org/1999/xlink" xlink:title="partial beta-tubulin" id="ABBRID0EGVDI" xlink:type="simple">tub2</abbrev></italic> sequence data. Bootstrap support values ≥ 50% and Bayesian posterior probabilities ≥ 0.90 are demonstrated at the branches. Isolates from the present study are indicated in blue.</p></caption><graphic xmlns:xlink="http://www.w3.org/1999/xlink" xlink:href="mycokeys-116-185-g003.jpg" position="float" orientation="portrait" xlink:type="simple" id="oo_1313984.jpg"><uri content-type="original_file" xlink:type="simple">https://binary.pensoft.net/fig/1313984</uri></graphic></fig><fig id="F4" position="float" orientation="portrait"><object-id xmlns:xlink="http://www.w3.org/1999/xlink" content-type="doi" xlink:type="simple">10.3897/mycokeys.116.142750.figure4</object-id><object-id xmlns:xlink="http://www.w3.org/1999/xlink" content-type="arpha" xlink:type="simple">C1262DC6-AC70-536C-8582-A25C907BD50C</object-id><label>Figure 4.</label><caption><p>Phylogenetic network from concatenated data (<abbrev xmlns:xlink="http://www.w3.org/1999/xlink" xlink:title="internal transcribed spacer" id="ABBRID0EXVDI" xlink:type="simple">ITS</abbrev>, <italic><abbrev xmlns:xlink="http://www.w3.org/1999/xlink" xlink:title="calmodulin" id="ABBRID0E3VDI" xlink:type="simple">cal</abbrev></italic>, <italic><abbrev xmlns:xlink="http://www.w3.org/1999/xlink" xlink:title="histone H3" id="ABBRID0EBWDI" xlink:type="simple">his3</abbrev></italic>, <italic><abbrev xmlns:xlink="http://www.w3.org/1999/xlink" xlink:title="translation elongation factor 1-alpha" id="ABBRID0EGWDI" xlink:type="simple">tef1</abbrev></italic>, and <italic><abbrev xmlns:xlink="http://www.w3.org/1999/xlink" xlink:title="partial beta-tubulin" id="ABBRID0ELWDI" xlink:type="simple">tub2</abbrev></italic>) representing the structure of the <italic><tp:taxon-name><tp:taxon-name-part taxon-name-part-type="genus" reg="Diaporthe">Diaporthe</tp:taxon-name-part><tp:taxon-name-part taxon-name-part-type="species" reg="virgiliae">virgiliae</tp:taxon-name-part></tp:taxon-name></italic> species complex, based on LogDet transformation and the NeighborNet algorithm, inferred by SplitsTree (<italic>p</italic> = 0.9624). The scale bar represents the expected number of substitutions per nucleotide position.</p></caption><graphic xmlns:xlink="http://www.w3.org/1999/xlink" xlink:href="mycokeys-116-185-g004.jpg" position="float" orientation="portrait" xlink:type="simple" id="oo_1313985.jpg"><uri content-type="original_file" xlink:type="simple">https://binary.pensoft.net/fig/1313985</uri></graphic></fig><fig id="F5" position="float" orientation="portrait"><object-id xmlns:xlink="http://www.w3.org/1999/xlink" content-type="doi" xlink:type="simple">10.3897/mycokeys.116.142750.figure5</object-id><object-id xmlns:xlink="http://www.w3.org/1999/xlink" content-type="arpha" xlink:type="simple">DF6DBD01-4246-5933-BA52-5561A6989782</object-id><label>Figure 5.</label><caption><p>Morphology of <italic><tp:taxon-name><tp:taxon-name-part taxon-name-part-type="genus" reg="Diaporthe">Diaporthe</tp:taxon-name-part><tp:taxon-name-part taxon-name-part-type="species" reg="alnicola">alnicola</tp:taxon-name-part></tp:taxon-name></italic><bold>A</bold> colony on <abbrev xmlns:xlink="http://www.w3.org/1999/xlink" xlink:title="Potato Dextrose Agar" id="ABBRID0EWXDI" xlink:type="simple">PDA</abbrev> after 15 d <bold>B</bold> Colony on <abbrev xmlns:xlink="http://www.w3.org/1999/xlink" xlink:title="malt extract agar" id="ABBRID0E3XDI" xlink:type="simple">MEA</abbrev> after 15 d <bold>C</bold> colony on <abbrev xmlns:xlink="http://www.w3.org/1999/xlink" xlink:title="synthetic nutrient agar" id="ABBRID0ECYDI" xlink:type="simple">SNA</abbrev> after 15 d <bold>D</bold> conidioma formed on <abbrev xmlns:xlink="http://www.w3.org/1999/xlink" xlink:title="Potato Dextrose Agar" id="ABBRID0EIYDI" xlink:type="simple">PDA</abbrev><bold>E, F</bold> conidiogenous cells <bold>G–K</bold> alpha and beta conidia. Scale bars: 500 µm (<bold>D</bold>); 10 µm (<bold>E–K</bold>).</p></caption><graphic xmlns:xlink="http://www.w3.org/1999/xlink" xlink:href="mycokeys-116-185-g005.jpg" position="float" orientation="portrait" xlink:type="simple" id="oo_1313986.jpg"><uri content-type="original_file" xlink:type="simple">https://binary.pensoft.net/fig/1313986</uri></graphic></fig></tp:treatment-sec><ref-list><ref id="B41"><mixed-citation xmlns:xlink="http://www.w3.org/1999/xlink" xlink:type="simple"><person-group><name name-style="western"><surname>Machingambi</surname><given-names>NM</given-names></name><name name-style="western"><surname>Dreyer</surname><given-names>LL</given-names></name><name name-style="western"><surname>Oberlander</surname><given-names>KC</given-names></name><name name-style="western"><surname>Roux</surname><given-names>J</given-names></name><name name-style="western"><surname>Roets</surname><given-names>F</given-names></name></person-group> (<year>2015</year>) <article-title>Death of endemic <italic><tp:taxon-name><tp:taxon-name-part taxon-name-part-type="genus">Virgilia</tp:taxon-name-part><tp:taxon-name-part taxon-name-part-type="species">oroboides</tp:taxon-name-part></tp:taxon-name></italic> trees in South Africa caused by <italic><tp:taxon-name><tp:taxon-name-part taxon-name-part-type="genus">Diaporthe</tp:taxon-name-part><tp:taxon-name-part taxon-name-part-type="species">virgiliae</tp:taxon-name-part></tp:taxon-name></italic> sp. nov.</article-title><source>Plant Pathology</source><volume>64</volume>(<issue>5</issue>): <fpage>1149</fpage>–<lpage>1156</lpage>. <ext-link xlink:href="10.1111/ppa.12341" ext-link-type="doi" xlink:type="simple">https://doi.org/10.1111/ppa.12341</ext-link></mixed-citation></ref></ref-list></tp:taxon-treatment>
