# Supplementary material for: ﻿Species of Diaporthe (Diaporthaceae, Diaporthales) associated with Alnusnepalensis leaf spot and branch canker diseases in Xizang, China
Source: MycoKeys. 2025 Apr 23;116:185–204. doi: 10.3897/mycokeys.116.142750 (PMC12044343; doi:10.3897/mycokeys.116.142750)
Supplement: XML Treatment for Diaporthe amygdali [file mycokeys.116.142750-treatment2.xml]

<!DOCTYPE tp:taxon-treatment
  PUBLIC "-//TaxonX//DTD Taxonomic Treatment Publishing DTD v0 20100105//EN" "tax-treatment-NSO.dtd">
<tp:taxon-treatment xmlns:tp="http://www.plazi.org/taxpub"><tp:treatment-meta><kwd-group><label>Taxon classification</label><kwd>
                <named-content content-type="kingdom">Fungi</named-content>
              </kwd><kwd>
                <named-content content-type="order">Diaporthales</named-content>
              </kwd><kwd>
                <named-content content-type="family">Diaporthaceae</named-content>
              </kwd></kwd-group><mixed-citation publication-type="journal"><person-group><name><surname>Li</surname><given-names>Jieting</given-names></name><name><surname>Li</surname><given-names>Yi</given-names></name><name><surname>Li</surname><given-names>Jiangrong</given-names></name><name><surname>Jiang</surname><given-names>Ning</given-names></name></person-group><article-title>﻿Species of <italic><tp:taxon-name><tp:taxon-name-part taxon-name-part-type="genus" reg="Diaporthe">Diaporthe</tp:taxon-name-part></tp:taxon-name></italic> (<tp:taxon-name><tp:taxon-name-part taxon-name-part-type="family">Diaporthaceae</tp:taxon-name-part></tp:taxon-name>, <tp:taxon-name><tp:taxon-name-part taxon-name-part-type="order">Diaporthales</tp:taxon-name-part></tp:taxon-name>) associated with <italic><tp:taxon-name><tp:taxon-name-part taxon-name-part-type="genus" reg="Alnus">Alnus</tp:taxon-name-part><tp:taxon-name-part taxon-name-part-type="species" reg="nepalensis">nepalensis</tp:taxon-name-part></tp:taxon-name></italic> leaf spot and branch canker diseases in Xizang, China</article-title><source>MycoKeys</source><day>23</day><month>04</month><year>2025</year><volume>116</volume><fpage>185</fpage><lpage>204</lpage><pub-id pub-id-type="doi">10.3897/mycokeys.116.142750</pub-id></mixed-citation></tp:treatment-meta><tp:nomenclature><label>﻿</label><tp:taxon-name>
              <object-id xmlns:xlink="http://www.w3.org/1999/xlink" content-type="arpha" xlink:type="simple">E293E841-E0FD-58C9-B929-DC5D121F5CA8</object-id>
              <tp:taxon-name-part taxon-name-part-type="genus" reg="Diaporthe">Diaporthe</tp:taxon-name-part>
              <tp:taxon-name-part taxon-name-part-type="species" reg="amygdali">amygdali</tp:taxon-name-part>
            </tp:taxon-name><tp:taxon-authority>(Delacr.) Udayanga, Crous &amp; K.D. Hyde, Fungal Diversity 56(1): 166. 2012</tp:taxon-authority><xref ref-type="fig" rid="F6">Fig. 6</xref></tp:nomenclature><tp:treatment-sec sec-type="description" id="SECID0EC1DI"><title>Description.</title><p>Associated with leaf spot disease of <italic><tp:taxon-name><tp:taxon-name-part taxon-name-part-type="genus" reg="Alnus">Alnus</tp:taxon-name-part><tp:taxon-name-part taxon-name-part-type="species" reg="nepalensis">nepalensis</tp:taxon-name-part></tp:taxon-name></italic>. <bold><italic>Teleomorph</italic></bold>: Undetermined. <bold><italic>Anamorph</italic></bold>: Conidiomata formed on <abbrev xmlns:xlink="http://www.w3.org/1999/xlink" xlink:title="Potato Dextrose Agar" id="ABBRID0ED2DI" xlink:type="simple">PDA</abbrev> pycnidial, scattered, erumpent, subglobose, dark brown, 700–2250 μm diam. Conidiophores indistinct, usually reduced to conidiogenous cells. Conidiogenous cells cylindrical, attenuate towards the apex, hyaline, phialidic, 16.5–34 × 1.5–3 μm. Alpha conidia not observed. Beta conidia aseptate, hyaline, smooth, guttulate, filiform, tapering towards both ends, straight or slightly curved, (27.5–)30–35(–40.5) × 1.5–2 μm (x̄ = 32.6 × 1.6 μm, n = 50), L/W = 15.8–23.1. Gamma conidia not observed.</p><fig id="F6" position="float" orientation="portrait"><object-id xmlns:xlink="http://www.w3.org/1999/xlink" content-type="doi" xlink:type="simple">10.3897/mycokeys.116.142750.figure6</object-id><object-id xmlns:xlink="http://www.w3.org/1999/xlink" content-type="arpha" xlink:type="simple">39168623-A235-5818-8DE0-1126B679448E</object-id><label>Figure 6.</label><caption><p>Morphology of <italic><tp:taxon-name><tp:taxon-name-part taxon-name-part-type="genus" reg="Diaporthe">Diaporthe</tp:taxon-name-part><tp:taxon-name-part taxon-name-part-type="species" reg="amygdali">amygdali</tp:taxon-name-part></tp:taxon-name></italic><bold>A</bold> colony on <abbrev xmlns:xlink="http://www.w3.org/1999/xlink" xlink:title="Potato Dextrose Agar" id="ABBRID0E32DI" xlink:type="simple">PDA</abbrev> after 15 d <bold>B</bold> colony on <abbrev xmlns:xlink="http://www.w3.org/1999/xlink" xlink:title="malt extract agar" id="ABBRID0EC3DI" xlink:type="simple">MEA</abbrev> after 15 d <bold>C</bold> colony on <abbrev xmlns:xlink="http://www.w3.org/1999/xlink" xlink:title="synthetic nutrient agar" id="ABBRID0EI3DI" xlink:type="simple">SNA</abbrev> after 15 d <bold>D</bold> conidioma formed on <abbrev xmlns:xlink="http://www.w3.org/1999/xlink" xlink:title="Potato Dextrose Agar" id="ABBRID0EO3DI" xlink:type="simple">PDA</abbrev><bold>E</bold> conidiogenous cells <bold>E–I</bold> beta conidia. Scale bars: 800 µm (<bold>D</bold>); 10 µm (<bold>E–K</bold>).</p></caption><graphic xmlns:xlink="http://www.w3.org/1999/xlink" xlink:href="mycokeys-116-185-g006.jpg" position="float" orientation="portrait" xlink:type="simple" id="oo_1313987.jpg"><uri content-type="original_file" xlink:type="simple">https://binary.pensoft.net/fig/1313987</uri></graphic></fig></tp:treatment-sec><tp:treatment-sec sec-type="description" id="SECID0E63DI"><title>Culture characteristics.</title><p>Colonies on <abbrev xmlns:xlink="http://www.w3.org/1999/xlink" xlink:title="Potato Dextrose Agar" id="ABBRID0EF4DI" xlink:type="simple">PDA</abbrev> at 25 °C are flocculent, forming concentric zones with undulate margins, initially white, turning pale brownish, and reaching a diameter of 90 mm after 10 d, developing dark brown conidiomata with white conidial masses after 25 d. Colonies on <abbrev xmlns:xlink="http://www.w3.org/1999/xlink" xlink:title="malt extract agar" id="ABBRID0EJ4DI" xlink:type="simple">MEA</abbrev> at 25 °C are flat, spreading, with a smooth entire margin, white, reaching a diameter of 80 mm after 20 d, sterile. Colonies on <abbrev xmlns:xlink="http://www.w3.org/1999/xlink" xlink:title="synthetic nutrient agar" id="ABBRID0EN4DI" xlink:type="simple">SNA</abbrev> at 25 °C are flat, spreading with a feathery margin, white, reaching 80 mm in diameter after 20 d, sterile.</p></tp:treatment-sec><tp:treatment-sec sec-type="material" id="SECID0ER4DI"><title>Materials examined.</title><p>China • Xizang Autonomous Region (Tibet), Linzhi City, Bayi District, Pailong Town, <named-content xmlns:xlink="http://www.w3.org/1999/xlink" content-type="dwc:verbatimCoordinates" xlink:type="simple"><named-content content-type="geo-json" specific-use="{&#34;type&#34;:&#34;Point&#34;,&#34;coordinates&#34;:[95.133889,30.072778]}" id="NCID0E14DI" xlink:type="simple">30°4'22"N, 95°8'2"E</named-content></named-content>, 2192 m, from leaf spots of <italic><tp:taxon-name><tp:taxon-name-part taxon-name-part-type="genus" reg="Alnus">Alnus</tp:taxon-name-part><tp:taxon-name-part taxon-name-part-type="species" reg="nepalensis">nepalensis</tp:taxon-name-part></tp:taxon-name></italic>, 9 Jul. 2024, <italic>Ning Jiang, Jieting Li &amp; Haoyin Zhang</italic> (cultures <abbrev xmlns:xlink="http://www.w3.org/1999/xlink" xlink:title="China Forestry Culture Collection Center" id="ABBRID0EM5DI" xlink:type="simple">CFCC</abbrev> 70999 and Q3B).</p></tp:treatment-sec><tp:treatment-sec sec-type="notes" id="SECID0EQ5DI"><title>Notes.</title><p>The species concept of <italic><tp:taxon-name><tp:taxon-name-part taxon-name-part-type="genus" reg="Diaporthe">Diaporthe</tp:taxon-name-part><tp:taxon-name-part taxon-name-part-type="species" reg="amygdali">amygdali</tp:taxon-name-part></tp:taxon-name></italic> has been revised in recent studies using phylogenetic analysis, <abbrev xmlns:xlink="http://www.w3.org/1999/xlink" xlink:title="genealogical concordance phylogenetic species recognition" id="ABBRID0EB6DI" xlink:type="simple">GCPSR</abbrev>, and coalescence-based models (<xref ref-type="bibr" rid="B28">Hilário et al. 2021b</xref>; <xref ref-type="bibr" rid="B12">Dissanayake et al. 2024</xref>). Currently, <italic><tp:taxon-name><tp:taxon-name-part taxon-name-part-type="genus" reg="Diaporthe">D.</tp:taxon-name-part><tp:taxon-name-part taxon-name-part-type="species" reg="amygdali">amygdali</tp:taxon-name-part></tp:taxon-name></italic> is considered synonymous with <italic><tp:taxon-name><tp:taxon-name-part taxon-name-part-type="genus" reg="Diaporthe">D.</tp:taxon-name-part><tp:taxon-name-part taxon-name-part-type="species" reg="chongqingensis">chongqingensis</tp:taxon-name-part></tp:taxon-name></italic>, <italic><tp:taxon-name><tp:taxon-name-part taxon-name-part-type="genus" reg="Diaporthe">D.</tp:taxon-name-part><tp:taxon-name-part taxon-name-part-type="species" reg="fusicola">fusicola</tp:taxon-name-part></tp:taxon-name></italic>, <italic><tp:taxon-name><tp:taxon-name-part taxon-name-part-type="genus" reg="Diaporthe">D.</tp:taxon-name-part><tp:taxon-name-part taxon-name-part-type="species" reg="garethjonesii">garethjonesii</tp:taxon-name-part></tp:taxon-name></italic>, <italic><tp:taxon-name><tp:taxon-name-part taxon-name-part-type="genus" reg="Diaporthe">D.</tp:taxon-name-part><tp:taxon-name-part taxon-name-part-type="species" reg="kadsurae">kadsurae</tp:taxon-name-part></tp:taxon-name></italic>, <italic><tp:taxon-name><tp:taxon-name-part taxon-name-part-type="genus" reg="Diaporthe">D.</tp:taxon-name-part><tp:taxon-name-part taxon-name-part-type="species" reg="mediterranea">mediterranea</tp:taxon-name-part></tp:taxon-name></italic>, <italic><tp:taxon-name><tp:taxon-name-part taxon-name-part-type="genus" reg="Diaporthe">D.</tp:taxon-name-part><tp:taxon-name-part taxon-name-part-type="species" reg="ovoicicola">ovoicicola</tp:taxon-name-part></tp:taxon-name></italic>, <italic><tp:taxon-name><tp:taxon-name-part taxon-name-part-type="genus" reg="Diaporthe">D.</tp:taxon-name-part><tp:taxon-name-part taxon-name-part-type="species" reg="sterilis">sterilis</tp:taxon-name-part></tp:taxon-name></italic>, and <italic><tp:taxon-name><tp:taxon-name-part taxon-name-part-type="genus" reg="Diaporthe">D.</tp:taxon-name-part><tp:taxon-name-part taxon-name-part-type="species" reg="ternstroemia">ternstroemia</tp:taxon-name-part></tp:taxon-name></italic> (<xref ref-type="bibr" rid="B28">Hilário et al. 2021b</xref>; <xref ref-type="bibr" rid="B12">Dissanayake et al. 2024</xref>). This fungus is widely distributed, inhabiting a range of plant hosts, including <italic><tp:taxon-name><tp:taxon-name-part taxon-name-part-type="genus" reg="Acer">Acer</tp:taxon-name-part></tp:taxon-name></italic> spp., <italic><tp:taxon-name><tp:taxon-name-part taxon-name-part-type="genus" reg="Camellia">Camellia</tp:taxon-name-part><tp:taxon-name-part taxon-name-part-type="species" reg="sinensis">sinensis</tp:taxon-name-part></tp:taxon-name></italic>, <italic><tp:taxon-name><tp:taxon-name-part taxon-name-part-type="genus" reg="Lithocarpus">Lithocarpus</tp:taxon-name-part><tp:taxon-name-part taxon-name-part-type="species" reg="glabra">glabra</tp:taxon-name-part></tp:taxon-name></italic>, <italic><tp:taxon-name><tp:taxon-name-part taxon-name-part-type="genus" reg="Prunus">Prunus</tp:taxon-name-part><tp:taxon-name-part taxon-name-part-type="species" reg="dulcis">dulcis</tp:taxon-name-part></tp:taxon-name></italic>, <italic><tp:taxon-name><tp:taxon-name-part taxon-name-part-type="genus" reg="Prunus">Prunus</tp:taxon-name-part><tp:taxon-name-part taxon-name-part-type="species" reg="persica">persica</tp:taxon-name-part></tp:taxon-name></italic>, <italic><tp:taxon-name><tp:taxon-name-part taxon-name-part-type="genus" reg="Prunus">Prunus</tp:taxon-name-part><tp:taxon-name-part taxon-name-part-type="species" reg="salicina">salicina</tp:taxon-name-part></tp:taxon-name></italic>, <italic><tp:taxon-name><tp:taxon-name-part taxon-name-part-type="genus" reg="Pyrus">Pyrus</tp:taxon-name-part><tp:taxon-name-part taxon-name-part-type="species" reg="pyrifolia">pyrifolia</tp:taxon-name-part></tp:taxon-name></italic>, <italic><tp:taxon-name><tp:taxon-name-part taxon-name-part-type="genus" reg="Ternstroemia">Ternstroemia</tp:taxon-name-part><tp:taxon-name-part taxon-name-part-type="species" reg="gymnanthera">gymnanthera</tp:taxon-name-part></tp:taxon-name></italic>, <italic><tp:taxon-name><tp:taxon-name-part taxon-name-part-type="genus" reg="Vaccinium">Vaccinium</tp:taxon-name-part><tp:taxon-name-part taxon-name-part-type="species" reg="corymbosum">corymbosum</tp:taxon-name-part></tp:taxon-name></italic>, and <italic><tp:taxon-name><tp:taxon-name-part taxon-name-part-type="genus" reg="Vitis">Vitis</tp:taxon-name-part><tp:taxon-name-part taxon-name-part-type="species" reg="vinifera">vinifera</tp:taxon-name-part></tp:taxon-name></italic> (<xref ref-type="bibr" rid="B28">Hilário et al. 2021b</xref>). In this study, two isolates from leaf spots of <italic><tp:taxon-name><tp:taxon-name-part taxon-name-part-type="genus" reg="Alnus">Alnus</tp:taxon-name-part><tp:taxon-name-part taxon-name-part-type="species" reg="nepalensis">nepalensis</tp:taxon-name-part></tp:taxon-name></italic> clustered with strains of <italic><tp:taxon-name><tp:taxon-name-part taxon-name-part-type="genus" reg="Diaporthe">D.</tp:taxon-name-part><tp:taxon-name-part taxon-name-part-type="species" reg="amygdali">amygdali</tp:taxon-name-part></tp:taxon-name></italic> with high support values (Fig. <xref ref-type="fig" rid="F2">2</xref>). Therefore, these two isolates were identified as <italic><tp:taxon-name><tp:taxon-name-part taxon-name-part-type="genus" reg="Diaporthe">D.</tp:taxon-name-part><tp:taxon-name-part taxon-name-part-type="species" reg="amygdali">amygdali</tp:taxon-name-part></tp:taxon-name></italic>, which led us to describe <italic><tp:taxon-name><tp:taxon-name-part taxon-name-part-type="genus" reg="Alnus">Alnus</tp:taxon-name-part><tp:taxon-name-part taxon-name-part-type="species" reg="nepalensis">nepalensis</tp:taxon-name-part></tp:taxon-name></italic> as a new host for this fungus.</p></tp:treatment-sec><tp:treatment-sec><!--Section generated to contain objects referenced in tp:taxon-treatment.--><fig id="F2" position="float" orientation="portrait"><object-id xmlns:xlink="http://www.w3.org/1999/xlink" content-type="doi" xlink:type="simple">10.3897/mycokeys.116.142750.figure2</object-id><object-id xmlns:xlink="http://www.w3.org/1999/xlink" content-type="arpha" xlink:type="simple">11B7B07B-84C1-5AF7-8523-6A706328866A</object-id><label>Figure 2.</label><caption><p>Maximum likelihood tree of <tp:taxon-name><tp:taxon-name-part taxon-name-part-type="genus" reg="Diaporthe">Diaporthe</tp:taxon-name-part><tp:taxon-name-part taxon-name-part-type="infraspecific-rank">Section</tp:taxon-name-part><tp:taxon-name-part taxon-name-part-type="section" reg="Rudis">Rudis</tp:taxon-name-part></tp:taxon-name> generated from combined <abbrev xmlns:xlink="http://www.w3.org/1999/xlink" xlink:title="internal transcribed spacer" id="ABBRID0EYDDI" xlink:type="simple">ITS</abbrev>, <italic><abbrev xmlns:xlink="http://www.w3.org/1999/xlink" xlink:title="calmodulin" id="ABBRID0E4DDI" xlink:type="simple">cal</abbrev></italic>, <italic><abbrev xmlns:xlink="http://www.w3.org/1999/xlink" xlink:title="histone H3" id="ABBRID0ECEDI" xlink:type="simple">his3</abbrev></italic>, <italic><abbrev xmlns:xlink="http://www.w3.org/1999/xlink" xlink:title="translation elongation factor 1-alpha" id="ABBRID0EHEDI" xlink:type="simple">tef1</abbrev></italic>, and <italic><abbrev xmlns:xlink="http://www.w3.org/1999/xlink" xlink:title="partial beta-tubulin" id="ABBRID0EMEDI" xlink:type="simple">tub2</abbrev></italic> sequence data. Bootstrap support values ≥ 50% and Bayesian posterior probabilities ≥ 0.90 are demonstrated at the branches. Isolates from the present study are indicated in blue.</p></caption><graphic xmlns:xlink="http://www.w3.org/1999/xlink" xlink:href="mycokeys-116-185-g002.jpg" position="float" orientation="portrait" xlink:type="simple" id="oo_1313983.jpg"><uri content-type="original_file" xlink:type="simple">https://binary.pensoft.net/fig/1313983</uri></graphic></fig></tp:treatment-sec><ref-list><ref id="B28"><mixed-citation xmlns:xlink="http://www.w3.org/1999/xlink" xlink:type="simple"><person-group><name name-style="western"><surname>Hilário</surname><given-names>S</given-names></name><name name-style="western"><surname>Santos</surname><given-names>L</given-names></name><name name-style="western"><surname>Alves</surname><given-names>A</given-names></name></person-group> (<year>2021b</year>) <italic><tp:taxon-name><tp:taxon-name-part taxon-name-part-type="genus">Diaporthe</tp:taxon-name-part><tp:taxon-name-part taxon-name-part-type="species">amygdali</tp:taxon-name-part></tp:taxon-name></italic>, a species complex or a complex species? Fungal Biology 125(7): 505–518. <ext-link xlink:href="10.1016/j.funbio.2021.01.006" ext-link-type="doi" xlink:type="simple">https://doi.org/10.1016/j.funbio.2021.01.006</ext-link></mixed-citation></ref><ref id="B12"><mixed-citation xmlns:xlink="http://www.w3.org/1999/xlink" xlink:type="simple"><person-group><name name-style="western"><surname>Dissanayake</surname><given-names>AJ</given-names></name><name name-style="western"><surname>Zhu</surname><given-names>JT</given-names></name><name name-style="western"><surname>Chen</surname><given-names>YY</given-names></name><name name-style="western"><surname>Maharachchikumbura</surname><given-names>SS</given-names></name><name name-style="western"><surname>Hyde</surname><given-names>KD</given-names></name><name name-style="western"><surname>Liu</surname><given-names>JK</given-names></name></person-group> (<year>2024</year>) <article-title>A re-evaluation of <italic><tp:taxon-name><tp:taxon-name-part taxon-name-part-type="genus">Diaporthe</tp:taxon-name-part></tp:taxon-name></italic>: Refining the boundaries of species and species complexes.</article-title><source>Fungal Diversity</source><volume>126</volume>(<issue>1</issue>): <fpage>1</fpage>–<lpage>125</lpage>. <ext-link xlink:href="10.1007/s13225-024-00538-7" ext-link-type="doi" xlink:type="simple">https://doi.org/10.1007/s13225-024-00538-7</ext-link></mixed-citation></ref></ref-list></tp:taxon-treatment>
