# Supplementary material for: ﻿Species of Diaporthe (Diaporthaceae, Diaporthales) associated with Alnusnepalensis leaf spot and branch canker diseases in Xizang, China
Source: MycoKeys. 2025 Apr 23;116:185–204. doi: 10.3897/mycokeys.116.142750 (PMC12044343; doi:10.3897/mycokeys.116.142750)
Supplement: XML Treatment for Diaporthe linzhiensis [file mycokeys.116.142750-treatment3.xml]

<!DOCTYPE tp:taxon-treatment
  PUBLIC "-//TaxonX//DTD Taxonomic Treatment Publishing DTD v0 20100105//EN" "tax-treatment-NSO.dtd">
<tp:taxon-treatment xmlns:tp="http://www.plazi.org/taxpub"><tp:treatment-meta><kwd-group><label>Taxon classification</label><kwd>
                <named-content content-type="kingdom">Fungi</named-content>
              </kwd><kwd>
                <named-content content-type="order">Diaporthales</named-content>
              </kwd><kwd>
                <named-content content-type="family">Diaporthaceae</named-content>
              </kwd></kwd-group><mixed-citation publication-type="journal"><person-group><name><surname>Li</surname><given-names>Jieting</given-names></name><name><surname>Li</surname><given-names>Yi</given-names></name><name><surname>Li</surname><given-names>Jiangrong</given-names></name><name><surname>Jiang</surname><given-names>Ning</given-names></name></person-group><article-title>﻿Species of <italic><tp:taxon-name><tp:taxon-name-part taxon-name-part-type="genus" reg="Diaporthe">Diaporthe</tp:taxon-name-part></tp:taxon-name></italic> (<tp:taxon-name><tp:taxon-name-part taxon-name-part-type="family">Diaporthaceae</tp:taxon-name-part></tp:taxon-name>, <tp:taxon-name><tp:taxon-name-part taxon-name-part-type="order">Diaporthales</tp:taxon-name-part></tp:taxon-name>) associated with <italic><tp:taxon-name><tp:taxon-name-part taxon-name-part-type="genus" reg="Alnus">Alnus</tp:taxon-name-part><tp:taxon-name-part taxon-name-part-type="species" reg="nepalensis">nepalensis</tp:taxon-name-part></tp:taxon-name></italic> leaf spot and branch canker diseases in Xizang, China</article-title><source>MycoKeys</source><day>23</day><month>04</month><year>2025</year><volume>116</volume><fpage>185</fpage><lpage>204</lpage><pub-id pub-id-type="doi">10.3897/mycokeys.116.142750</pub-id></mixed-citation></tp:treatment-meta><tp:nomenclature><label>﻿</label><tp:taxon-name>
              <object-id xmlns:xlink="http://www.w3.org/1999/xlink" content-type="arpha" xlink:type="simple">BADA5B89-517D-5F75-94FC-374040BB8070</object-id>
              <tp:taxon-name-part taxon-name-part-type="genus" reg="Diaporthe">Diaporthe</tp:taxon-name-part>
              <tp:taxon-name-part taxon-name-part-type="species" reg="linzhiensis">linzhiensis</tp:taxon-name-part>
              <object-id xmlns:xlink="http://www.w3.org/1999/xlink" content-type="mycobank" xlink:type="simple">856743</object-id>
            </tp:taxon-name><tp:taxon-authority>Ning Jiang</tp:taxon-authority><tp:taxon-status xmlns:xlink="http://www.w3.org/1999/xlink" xlink:type="simple">sp. nov.</tp:taxon-status><xref ref-type="fig" rid="F7">Fig. 7</xref></tp:nomenclature><tp:treatment-sec sec-type="etymology" id="SECID0EFJAK"><title>Etymology.</title><p>Named after the collection site of the type specimen, Linzhi City.</p><fig id="F7" position="float" orientation="portrait"><object-id xmlns:xlink="http://www.w3.org/1999/xlink" content-type="doi" xlink:type="simple">10.3897/mycokeys.116.142750.figure7</object-id><object-id xmlns:xlink="http://www.w3.org/1999/xlink" content-type="arpha" xlink:type="simple">B625FBFF-BB3B-537E-9FAF-136E2FAF8B79</object-id><label>Figure 7.</label><caption><p>Morphology of <italic><tp:taxon-name><tp:taxon-name-part taxon-name-part-type="genus" reg="Diaporthe">Diaporthe</tp:taxon-name-part><tp:taxon-name-part taxon-name-part-type="species" reg="linzhiensis">linzhiensis</tp:taxon-name-part></tp:taxon-name></italic><bold>A, B</bold> conidiomata formed on twigs of <italic><tp:taxon-name><tp:taxon-name-part taxon-name-part-type="genus" reg="Alnus">Alnus</tp:taxon-name-part><tp:taxon-name-part taxon-name-part-type="species" reg="nepalensis">nepalensis</tp:taxon-name-part></tp:taxon-name></italic><bold>C</bold> transverse section through a conidioma <bold>D</bold> longitudinal section through a conidioma <bold>E</bold> colony on <abbrev xmlns:xlink="http://www.w3.org/1999/xlink" xlink:title="Potato Dextrose Agar" id="ABBRID0EQKAK" xlink:type="simple">PDA</abbrev> after 15 d <bold>F</bold> colony on <abbrev xmlns:xlink="http://www.w3.org/1999/xlink" xlink:title="malt extract agar" id="ABBRID0EWKAK" xlink:type="simple">MEA</abbrev> after 15 d <bold>G</bold> colony on <abbrev xmlns:xlink="http://www.w3.org/1999/xlink" xlink:title="synthetic nutrient agar" id="ABBRID0E3KAK" xlink:type="simple">SNA</abbrev> after 15 d <bold>H, I</bold> conidiogenous cells <bold>J, K</bold> beta conidia. Scale bars: 500 µm (<bold>B–D</bold>); 20 µm (<bold>H–K</bold>).</p></caption><graphic xmlns:xlink="http://www.w3.org/1999/xlink" xlink:href="mycokeys-116-185-g007.jpg" position="float" orientation="portrait" xlink:type="simple" id="oo_1313988.jpg"><uri content-type="original_file" xlink:type="simple">https://binary.pensoft.net/fig/1313988</uri></graphic></fig></tp:treatment-sec><tp:treatment-sec sec-type="description" id="SECID0ENLAK"><title>Description.</title><p>Associated with branch canker disease of <italic><tp:taxon-name><tp:taxon-name-part taxon-name-part-type="genus" reg="Alnus">Alnus</tp:taxon-name-part><tp:taxon-name-part taxon-name-part-type="species" reg="nepalensis">nepalensis</tp:taxon-name-part></tp:taxon-name></italic>. <bold><italic>Teleomorph</italic></bold>: Undetermined. <bold><italic>Anamorph</italic></bold>: Conidiomata pycnidial, immersed in bark, scattered, erumpent through the bark surface, conical, with a solitary locule, 300–500 μm diam., 250–400 μm high. Conidiophores reduced to conidiogenous cells. Conidiogenous cells cylindrical, attenuate towards the apex, hyaline, phialidic, straight or slightly curved, 5.5–16 × 1.5–3 μm. Alpha conidia not observed. Beta conidia aseptate, hyaline, smooth, guttulate, filiform, tapering towards both ends, straight or slightly curved, (23.5–)24.5–29(–30) × 1.5–2 μm (x̄ = 26.6 × 1.8 μm, n = 50), L/W = 12.4–19.4. Gamma conidia not observed.</p></tp:treatment-sec><tp:treatment-sec sec-type="description" id="SECID0EOMAK"><title>Culture characteristics.</title><p>Colonies on <abbrev xmlns:xlink="http://www.w3.org/1999/xlink" xlink:title="Potato Dextrose Agar" id="ABBRID0EUMAK" xlink:type="simple">PDA</abbrev> at 25 °C are spreading, flocculent, forming abundant aerial mycelium and concentric zones with an undulate margin, initially white, turning pale luteous, and reaching a diameter of 90 mm after 10 d, sterile. Colonies on <abbrev xmlns:xlink="http://www.w3.org/1999/xlink" xlink:title="malt extract agar" id="ABBRID0EYMAK" xlink:type="simple">MEA</abbrev> at 25 °C are flat, spreading, with a smooth entire margin, white, reaching a diameter of 60 mm after 20 d, sterile. Colonies on <abbrev xmlns:xlink="http://www.w3.org/1999/xlink" xlink:title="synthetic nutrient agar" id="ABBRID0E3MAK" xlink:type="simple">SNA</abbrev> at 25 °C are flat, spreading, forming concentric zones with undulate margins, white, reaching 80 mm in diameter after 20 d, sterile.</p></tp:treatment-sec><tp:treatment-sec sec-type="material" id="SECID0EANAK"><title>Materials examined.</title><p>China • Xizang Autonomous Region (Tibet), Linzhi City, Bomi County, Tongmai Town, <named-content xmlns:xlink="http://www.w3.org/1999/xlink" content-type="dwc:verbatimCoordinates" xlink:type="simple"><named-content content-type="geo-json" specific-use="{&#34;type&#34;:&#34;Point&#34;,&#34;coordinates&#34;:[95.063611,30.098056]}" id="NCID0EJNAK" xlink:type="simple">30°5'53"N, 95°3'49"E</named-content></named-content>, 2055 m, from branches of <italic><tp:taxon-name><tp:taxon-name-part taxon-name-part-type="genus" reg="Alnus">Alnus</tp:taxon-name-part><tp:taxon-name-part taxon-name-part-type="species" reg="nepalensis">nepalensis</tp:taxon-name-part></tp:taxon-name></italic>, 9 Jul. 2024, <italic>Ning Jiang, Jieting Li &amp; Haoyin Zhang</italic> (<bold><italic>holotype</italic></bold> CAF800101, ex-paratype cultures <abbrev xmlns:xlink="http://www.w3.org/1999/xlink" xlink:title="China Forestry Culture Collection Center" id="ABBRID0E5NAK" xlink:type="simple">CFCC</abbrev> 71057 and N266C).</p></tp:treatment-sec><tp:treatment-sec sec-type="notes" id="SECID0ECOAK"><title>Notes.</title><p><italic><tp:taxon-name><tp:taxon-name-part taxon-name-part-type="genus" reg="Diaporthe">Diaporthe</tp:taxon-name-part><tp:taxon-name-part taxon-name-part-type="species" reg="linzhiensis">linzhiensis</tp:taxon-name-part></tp:taxon-name></italic> is phylogenetically closely related to <italic><tp:taxon-name><tp:taxon-name-part taxon-name-part-type="genus" reg="Diaporthe">D.</tp:taxon-name-part><tp:taxon-name-part taxon-name-part-type="species" reg="alnicola">alnicola</tp:taxon-name-part></tp:taxon-name></italic>, <italic><tp:taxon-name><tp:taxon-name-part taxon-name-part-type="genus" reg="Diaporthe">D.</tp:taxon-name-part><tp:taxon-name-part taxon-name-part-type="species" reg="heterophyllae">heterophyllae</tp:taxon-name-part></tp:taxon-name></italic>, and <italic><tp:taxon-name><tp:taxon-name-part taxon-name-part-type="genus" reg="Diaporthe">D.</tp:taxon-name-part><tp:taxon-name-part taxon-name-part-type="species" reg="virgiliae">virgiliae</tp:taxon-name-part></tp:taxon-name></italic> (Fig. <xref ref-type="fig" rid="F2">2</xref>). Both <italic><tp:taxon-name><tp:taxon-name-part taxon-name-part-type="genus" reg="Diaporthe">D.</tp:taxon-name-part><tp:taxon-name-part taxon-name-part-type="species" reg="linzhiensis">linzhiensis</tp:taxon-name-part></tp:taxon-name></italic> and <italic><tp:taxon-name><tp:taxon-name-part taxon-name-part-type="genus" reg="Diaporthe">D.</tp:taxon-name-part><tp:taxon-name-part taxon-name-part-type="species" reg="alnicola">alnicola</tp:taxon-name-part></tp:taxon-name></italic> infect <italic><tp:taxon-name><tp:taxon-name-part taxon-name-part-type="genus" reg="Alnus">Alnus</tp:taxon-name-part><tp:taxon-name-part taxon-name-part-type="species" reg="nepalensis">nepalensis</tp:taxon-name-part></tp:taxon-name></italic> in China, while <italic><tp:taxon-name><tp:taxon-name-part taxon-name-part-type="genus" reg="Diaporthe">D.</tp:taxon-name-part><tp:taxon-name-part taxon-name-part-type="species" reg="heterophyllae">heterophyllae</tp:taxon-name-part></tp:taxon-name></italic> is found on <italic><tp:taxon-name><tp:taxon-name-part taxon-name-part-type="genus" reg="Acacia">Acacia</tp:taxon-name-part><tp:taxon-name-part taxon-name-part-type="species" reg="heterophylla">heterophylla</tp:taxon-name-part></tp:taxon-name></italic> in France, and <italic><tp:taxon-name><tp:taxon-name-part taxon-name-part-type="genus" reg="Diaporthe">D.</tp:taxon-name-part><tp:taxon-name-part taxon-name-part-type="species" reg="virgiliae">virgiliae</tp:taxon-name-part></tp:taxon-name></italic> inhabits <italic><tp:taxon-name><tp:taxon-name-part taxon-name-part-type="genus" reg="Virgilia">Virgilia</tp:taxon-name-part><tp:taxon-name-part taxon-name-part-type="species" reg="oroboides">oroboides</tp:taxon-name-part></tp:taxon-name></italic> in South Africa (<xref ref-type="bibr" rid="B41">Machingambi et al. 2015</xref>; <xref ref-type="bibr" rid="B43">Marín-Felix et al. 2019</xref>). Morphologically, <italic><tp:taxon-name><tp:taxon-name-part taxon-name-part-type="genus" reg="Diaporthe">D.</tp:taxon-name-part><tp:taxon-name-part taxon-name-part-type="species" reg="linzhiensis">linzhiensis</tp:taxon-name-part></tp:taxon-name></italic> shares a similar conidiogenous cell size with <italic><tp:taxon-name><tp:taxon-name-part taxon-name-part-type="genus" reg="Diaporthe">D.</tp:taxon-name-part><tp:taxon-name-part taxon-name-part-type="species" reg="alnicola">alnicola</tp:taxon-name-part></tp:taxon-name></italic> and <italic><tp:taxon-name><tp:taxon-name-part taxon-name-part-type="genus" reg="Diaporthe">D.</tp:taxon-name-part><tp:taxon-name-part taxon-name-part-type="species" reg="heterophyllae">heterophyllae</tp:taxon-name-part></tp:taxon-name></italic>, which is wider than that of <italic><tp:taxon-name><tp:taxon-name-part taxon-name-part-type="genus" reg="Diaporthe">D.</tp:taxon-name-part><tp:taxon-name-part taxon-name-part-type="species" reg="virgiliae">virgiliae</tp:taxon-name-part></tp:taxon-name></italic> (5.5–16 × 1.5–3 μm in <italic><tp:taxon-name><tp:taxon-name-part taxon-name-part-type="genus" reg="Diaporthe">D.</tp:taxon-name-part><tp:taxon-name-part taxon-name-part-type="species" reg="linzhiensis">linzhiensis</tp:taxon-name-part></tp:taxon-name></italic> vs. 9.5–33 × 2–3 μm in <italic><tp:taxon-name><tp:taxon-name-part taxon-name-part-type="genus" reg="Diaporthe">D.</tp:taxon-name-part><tp:taxon-name-part taxon-name-part-type="species" reg="alnicola">alnicola</tp:taxon-name-part></tp:taxon-name></italic> vs. 6–9 × 1–2 μm in <italic><tp:taxon-name><tp:taxon-name-part taxon-name-part-type="genus" reg="Diaporthe">D.</tp:taxon-name-part><tp:taxon-name-part taxon-name-part-type="species" reg="heterophyllae">heterophyllae</tp:taxon-name-part></tp:taxon-name></italic> vs. 12.3–21.3 × 0.7–1.5 μm in <italic><tp:taxon-name><tp:taxon-name-part taxon-name-part-type="genus" reg="Diaporthe">D.</tp:taxon-name-part><tp:taxon-name-part taxon-name-part-type="species" reg="virgiliae">virgiliae</tp:taxon-name-part></tp:taxon-name></italic>). Additionally, <italic><tp:taxon-name><tp:taxon-name-part taxon-name-part-type="genus" reg="Diaporthe">D.</tp:taxon-name-part><tp:taxon-name-part taxon-name-part-type="species" reg="linzhiensis">linzhiensis</tp:taxon-name-part></tp:taxon-name></italic> has longer beta conidia compared to the other species (24.5–29 × 1.5–2 μm in <italic><tp:taxon-name><tp:taxon-name-part taxon-name-part-type="genus" reg="Diaporthe">D.</tp:taxon-name-part><tp:taxon-name-part taxon-name-part-type="species" reg="linzhiensis">linzhiensis</tp:taxon-name-part></tp:taxon-name></italic> vs. 14.5–22 × 1.5–2.5 μm in <italic><tp:taxon-name><tp:taxon-name-part taxon-name-part-type="genus" reg="Diaporthe">D.</tp:taxon-name-part><tp:taxon-name-part taxon-name-part-type="species" reg="alnicola">alnicola</tp:taxon-name-part></tp:taxon-name></italic> vs. 17–24 × 1–2 μm in <italic><tp:taxon-name><tp:taxon-name-part taxon-name-part-type="genus" reg="Diaporthe">D.</tp:taxon-name-part><tp:taxon-name-part taxon-name-part-type="species" reg="heterophyllae">heterophyllae</tp:taxon-name-part></tp:taxon-name></italic> vs. 17.1–25.4 × 1–1.8 μm in <italic><tp:taxon-name><tp:taxon-name-part taxon-name-part-type="genus" reg="Diaporthe">D.</tp:taxon-name-part><tp:taxon-name-part taxon-name-part-type="species" reg="virgiliae">virgiliae</tp:taxon-name-part></tp:taxon-name></italic>) (<xref ref-type="bibr" rid="B41">Machingambi et al. 2015</xref>; <xref ref-type="bibr" rid="B43">Marín-Felix et al. 2019</xref>). At the nucleotide level, <italic><tp:taxon-name><tp:taxon-name-part taxon-name-part-type="genus" reg="Diaporthe">D.</tp:taxon-name-part><tp:taxon-name-part taxon-name-part-type="species" reg="linzhiensis">linzhiensis</tp:taxon-name-part></tp:taxon-name></italic> also differs from <italic><tp:taxon-name><tp:taxon-name-part taxon-name-part-type="genus" reg="Diaporthe">D.</tp:taxon-name-part><tp:taxon-name-part taxon-name-part-type="species" reg="alnicola">alnicola</tp:taxon-name-part></tp:taxon-name></italic> (<abbrev xmlns:xlink="http://www.w3.org/1999/xlink" xlink:title="internal transcribed spacer" id="ABBRID0E1XAK" xlink:type="simple">ITS</abbrev>, 23/547; <italic><abbrev xmlns:xlink="http://www.w3.org/1999/xlink" xlink:title="calmodulin" id="ABBRID0E6XAK" xlink:type="simple">cal</abbrev></italic>, 2/382; <italic><abbrev xmlns:xlink="http://www.w3.org/1999/xlink" xlink:title="histone H3" id="ABBRID0EEYAK" xlink:type="simple">his3</abbrev></italic>, 6/469; <italic><abbrev xmlns:xlink="http://www.w3.org/1999/xlink" xlink:title="translation elongation factor 1-alpha" id="ABBRID0EJYAK" xlink:type="simple">tef1</abbrev></italic>, 4/349; <italic><abbrev xmlns:xlink="http://www.w3.org/1999/xlink" xlink:title="partial beta-tubulin" id="ABBRID0EOYAK" xlink:type="simple">tub2</abbrev></italic>, 6/778), <italic><tp:taxon-name><tp:taxon-name-part taxon-name-part-type="genus" reg="Diaporthe">D.</tp:taxon-name-part><tp:taxon-name-part taxon-name-part-type="species" reg="heterophyllae">heterophyllae</tp:taxon-name-part></tp:taxon-name></italic> (<abbrev xmlns:xlink="http://www.w3.org/1999/xlink" xlink:title="internal transcribed spacer" id="ABBRID0E4YAK" xlink:type="simple">ITS</abbrev>, 28/560; <italic><abbrev xmlns:xlink="http://www.w3.org/1999/xlink" xlink:title="calmodulin" id="ABBRID0ECZAK" xlink:type="simple">cal</abbrev></italic>, 11/420; <italic><abbrev xmlns:xlink="http://www.w3.org/1999/xlink" xlink:title="histone H3" id="ABBRID0EHZAK" xlink:type="simple">his3</abbrev></italic>, 6/447; <italic><abbrev xmlns:xlink="http://www.w3.org/1999/xlink" xlink:title="translation elongation factor 1-alpha" id="ABBRID0EMZAK" xlink:type="simple">tef1</abbrev></italic>, 12/326; <italic><abbrev xmlns:xlink="http://www.w3.org/1999/xlink" xlink:title="partial beta-tubulin" id="ABBRID0ERZAK" xlink:type="simple">tub2</abbrev></italic>, 3/406), and <italic><tp:taxon-name><tp:taxon-name-part taxon-name-part-type="genus" reg="Diaporthe">D.</tp:taxon-name-part><tp:taxon-name-part taxon-name-part-type="species" reg="virgiliae">virgiliae</tp:taxon-name-part></tp:taxon-name></italic> (<abbrev xmlns:xlink="http://www.w3.org/1999/xlink" xlink:title="internal transcribed spacer" id="ABBRID0EA1AK" xlink:type="simple">ITS</abbrev>, 16/434; <italic><abbrev xmlns:xlink="http://www.w3.org/1999/xlink" xlink:title="partial beta-tubulin" id="ABBRID0EF1AK" xlink:type="simple">tub2</abbrev></italic>, 7/743).</p></tp:treatment-sec><tp:treatment-sec><!--Section generated to contain objects referenced in tp:taxon-treatment.--><fig id="F2" position="float" orientation="portrait"><object-id xmlns:xlink="http://www.w3.org/1999/xlink" content-type="doi" xlink:type="simple">10.3897/mycokeys.116.142750.figure2</object-id><object-id xmlns:xlink="http://www.w3.org/1999/xlink" content-type="arpha" xlink:type="simple">11B7B07B-84C1-5AF7-8523-6A706328866A</object-id><label>Figure 2.</label><caption><p>Maximum likelihood tree of <tp:taxon-name><tp:taxon-name-part taxon-name-part-type="genus" reg="Diaporthe">Diaporthe</tp:taxon-name-part><tp:taxon-name-part taxon-name-part-type="infraspecific-rank">Section</tp:taxon-name-part><tp:taxon-name-part taxon-name-part-type="section" reg="Rudis">Rudis</tp:taxon-name-part></tp:taxon-name> generated from combined <abbrev xmlns:xlink="http://www.w3.org/1999/xlink" xlink:title="internal transcribed spacer" id="ABBRID0EYDDI" xlink:type="simple">ITS</abbrev>, <italic><abbrev xmlns:xlink="http://www.w3.org/1999/xlink" xlink:title="calmodulin" id="ABBRID0E4DDI" xlink:type="simple">cal</abbrev></italic>, <italic><abbrev xmlns:xlink="http://www.w3.org/1999/xlink" xlink:title="histone H3" id="ABBRID0ECEDI" xlink:type="simple">his3</abbrev></italic>, <italic><abbrev xmlns:xlink="http://www.w3.org/1999/xlink" xlink:title="translation elongation factor 1-alpha" id="ABBRID0EHEDI" xlink:type="simple">tef1</abbrev></italic>, and <italic><abbrev xmlns:xlink="http://www.w3.org/1999/xlink" xlink:title="partial beta-tubulin" id="ABBRID0EMEDI" xlink:type="simple">tub2</abbrev></italic> sequence data. Bootstrap support values ≥ 50% and Bayesian posterior probabilities ≥ 0.90 are demonstrated at the branches. Isolates from the present study are indicated in blue.</p></caption><graphic xmlns:xlink="http://www.w3.org/1999/xlink" xlink:href="mycokeys-116-185-g002.jpg" position="float" orientation="portrait" xlink:type="simple" id="oo_1313983.jpg"><uri content-type="original_file" xlink:type="simple">https://binary.pensoft.net/fig/1313983</uri></graphic></fig></tp:treatment-sec><ref-list><ref id="B41"><mixed-citation xmlns:xlink="http://www.w3.org/1999/xlink" xlink:type="simple"><person-group><name name-style="western"><surname>Machingambi</surname><given-names>NM</given-names></name><name name-style="western"><surname>Dreyer</surname><given-names>LL</given-names></name><name name-style="western"><surname>Oberlander</surname><given-names>KC</given-names></name><name name-style="western"><surname>Roux</surname><given-names>J</given-names></name><name name-style="western"><surname>Roets</surname><given-names>F</given-names></name></person-group> (<year>2015</year>) <article-title>Death of endemic <italic><tp:taxon-name><tp:taxon-name-part taxon-name-part-type="genus">Virgilia</tp:taxon-name-part><tp:taxon-name-part taxon-name-part-type="species">oroboides</tp:taxon-name-part></tp:taxon-name></italic> trees in South Africa caused by <italic><tp:taxon-name><tp:taxon-name-part taxon-name-part-type="genus">Diaporthe</tp:taxon-name-part><tp:taxon-name-part taxon-name-part-type="species">virgiliae</tp:taxon-name-part></tp:taxon-name></italic> sp. nov.</article-title><source>Plant Pathology</source><volume>64</volume>(<issue>5</issue>): <fpage>1149</fpage>–<lpage>1156</lpage>. <ext-link xlink:href="10.1111/ppa.12341" ext-link-type="doi" xlink:type="simple">https://doi.org/10.1111/ppa.12341</ext-link></mixed-citation></ref><ref id="B43"><mixed-citation xmlns:xlink="http://www.w3.org/1999/xlink" xlink:type="simple"><person-group><name name-style="western"><surname>Marín-Felix</surname><given-names>Y</given-names></name><name name-style="western"><surname>Hernández-Restrepo</surname><given-names>M</given-names></name><name name-style="western"><surname>Wingfield</surname><given-names>MJ</given-names></name><name name-style="western"><surname>Akulov</surname><given-names>A</given-names></name><name name-style="western"><surname>Carnegie</surname><given-names>AJ</given-names></name><name name-style="western"><surname>Cheewangkoon</surname><given-names>R</given-names></name><name name-style="western"><surname>Crous</surname><given-names>PW</given-names></name></person-group> (<year>2019</year>) <article-title>Genera of phytopathogenic fungi: GOPHY 2.</article-title><source>Studies in Mycology</source><volume>92</volume>: <fpage>47</fpage>–<lpage>133</lpage>. <ext-link xlink:href="10.1016/j.simyco.2018.04.002" ext-link-type="doi" xlink:type="simple">https://doi.org/10.1016/j.simyco.2018.04.002</ext-link></mixed-citation></ref></ref-list></tp:taxon-treatment>
